# Supplementary material for: Phenolic Acid Investigation and In Vitro Antioxidant and Antiacetylcholinesterase Potentials of Galeopsis spp. (Lamiaceae) from Romanian Flora
Source: Pharmaceuticals (Basel). 2025 Apr 20;18(4):599. doi: 10.3390/ph18040599 (PMC12030362; doi:10.3390/ph18040599)
Supplement: Supplementary file 1 [file pharmaceuticals-18-00599-s001.zip]

Archive with 1 entries (1 files):
- pharmaceuticals-3559947-supplementary.pdf
